# Supplementary material for: Antibody Protection against Long-Term Memory Loss Induced by Monomeric C-Reactive Protein in a Mouse Model of Dementia
Source: Biomedicines. 2021 Jul 16;9(7):828. doi: 10.3390/biomedicines9070828 (PMC8301488; doi:10.3390/biomedicines9070828)
Supplement: Supplementary file 1 [file biomedicines-09-00828-s001.zip]

Archive with 1 entries (1 files):
- biomedicines-1231549-SI.pdf
